# Supplementary material for: Influence of Peptide-Rich Nitrogen Sources on GAD System Activation and GABA Production in Levilactobacillus brevis CRL 2013
Source: Int J Mol Sci. 2025 Dec 21;27(1):82. doi: 10.3390/ijms27010082 (PMC12785961; doi:10.3390/ijms27010082)
Supplement: Supplementary file 1 [file ijms-27-00082-s001.zip]

Archive with 1 entries (1 files):
- ijms-4016848-supplementary.pdf
